# Supplementary material for: Group task-related component analysis (gTRCA): a multivariate method for inter-trial reproducibility and inter-subject similarity maximization for EEG data analysis
Source: Sci Rep. 2020 Jan 9;10:84. doi: 10.1038/s41598-019-56962-2 (PMC6952454; doi:10.1038/s41598-019-56962-2)
Supplement: Supplementary file 2 — Dataset 1. [file 41598_2019_56962_MOESM2_ESM.zip]

Archive with 10 entries (9 files):
- gTRCA_SciRep/64-channels.mat
- gTRCA_SciRep/blocky.m
- gTRCA_SciRep/data/
- gTRCA_SciRep/data/condition01.mat
- gTRCA_SciRep/demo_groupTRCA.m
- gTRCA_SciRep/Freq_Phase.mat
- gTRCA_SciRep/groupTRCA.m
- gTRCA_SciRep/multiprod.m
- gTRCA_SciRep/SupplementaryDataTanaka_gTRCA.pdf
- gTRCA_SciRep/topoplotIndie.m
