# Supplementary material for: Group task-related component analysis (gTRCA): a multivariate method for inter-trial reproducibility and inter-subject similarity maximization for EEG data analysis
Source: Sci Rep. 2020 Jan 9;10:84. doi: 10.1038/s41598-019-56962-2 (PMC6952454; doi:10.1038/s41598-019-56962-2)
Supplement: Supplementary file 2 — Dataset 1. [file 41598_2019_56962_MOESM2_ESM.zip › gTRCA_SciRep/blocky.m]

function [y, yb, tb] = blocky(X, w, t, tau)
% computation of 1st TRC (y)
y = w(:,1)'*X;   
y = y-mean(y); y = y/std(y);
% y = sign(sum(y*X'))*y;  % this ensures the correct sign.

% blocking of y
tb = repmat(t', 1, tau) + repmat(0:tau-1, length(t),1);
yb = y(tb);
yb = bsxfun(@minus, yb, mean(yb,2));
