# Supplementary material for: Group task-related component analysis (gTRCA): a multivariate method for inter-trial reproducibility and inter-subject similarity maximization for EEG data analysis
Source: Sci Rep. 2020 Jan 9;10:84. doi: 10.1038/s41598-019-56962-2 (PMC6952454; doi:10.1038/s41598-019-56962-2)
Supplement: Supplementary file 2 — Dataset 1. [file 41598_2019_56962_MOESM2_ESM.zip › gTRCA_SciRep/demo_groupTRCA.m]

load('64-channels.mat');
load('Freq_Phase.mat');

cond = 1;   % specify condition (1:40)

% storing the data:
t = linspace(-0.5, 5.5, 1500);
tindex = dsearchn(t', [0; 5]);
t0 = tindex(1) + [0:5]*1500;
tau = tindex(2)-tindex(1)+1;

% loading data:
disp('Loading 35-subject data ...');
load(['./data/condition' num2str(cond, '%02d') '.mat']);
disp('done.');

% gTRCA main computation:
disp('Computing gTRCA ...');
[w, d, S, Q] = groupTRCA(X, Xb, tau);
disp('done.');

% plotting the results:
w = reshape(w, Nchannels, Nsubs);
my = zeros(Nsubs, tau); % mean waveforms
maps = zeros(Nchannels, Nsubs);
figure(1); clf;
figure(2); clf;
for n=1:Nsubs
    % computing waveforms
    y0 = squeeze(multiprod(w(:,n)',Xb{n}))';
    y0 = bsxfun(@minus, y0, mean(y0,2));
    y0 = bsxfun(@rdivide, y0, std(y0,[],2));
    sgn = sign(sum(sum(squeeze((Xb{n}(62,:,:)))'.*y0))); % flip the sign if correlation is nagative with Oz       
    my(n,:) = sgn*mean(y0);
    w(:,n) = sgn*w(:,n);

    figure(1);  
    subplot(5,7,n); hold on;
    plot(t(tindex(1):tindex(2)), y0, 'color', [0.8 0.8 0.8]);
    plot(t(tindex(1):tindex(2)), mean(y0), 'r');
    xlim([0 5]);
    xlabel('Time (s)');
    title(['Subject #' num2str(n)]);
    set(gca, 'plotboxaspectratio', [3 1 1]);
    
    % computing maps
    y1 = w(:,n)'*X{n};
    y1 = bsxfun(@minus, y1, mean(y1,2));
    y1 = bsxfun(@rdivide, y1, std(y1,[],2));    
    maps(:,n) = X{n}*y1'/Nsamples;

    figure(2);  
    subplot(5,7,n); hold on;
    topoplotIndie(maps(:,n), chanlocs,'maplimits',[-45 45],'numcontour',0,'electrodes','on','shading','interp');
    title(['Subject #' num2str(n)]);
end

figure(1); set(gcf, 'color', 'w');
figure(2); set(gcf, 'color', 'w');
