# Supplementary material for: Group task-related component analysis (gTRCA): a multivariate method for inter-trial reproducibility and inter-subject similarity maximization for EEG data analysis
Source: Sci Rep. 2020 Jan 9;10:84. doi: 10.1038/s41598-019-56962-2 (PMC6952454; doi:10.1038/s41598-019-56962-2)
Supplement: Supplementary file 2 — Dataset 1. [file 41598_2019_56962_MOESM2_ESM.zip › gTRCA_SciRep/groupTRCA.m]

function [w, d, S, Q] = groupTRCA(X, Xb, tau)

% X: data in cell format X = cell(1, Nsubs)
% X{sub} : Nchannels x Nsamples
% Xb{sub}: Nchannels x tau x Ntrials

Nsubs = size(X, 2);
[Nchannels, Nsamples] = size(X{1});
Ntrials = size(Xb{1},3);

% computation of U, V, Q0 matrices:
U = zeros(Nchannels, tau, Nsubs);
V = zeros(Nchannels, Nchannels, Nsubs);
Q0 = zeros(Nchannels, Nchannels, Nsubs);

for n=1:Nsubs
    U(:,:,n) = mean(Xb{n},3);
    for k=1:Ntrials
        V(:,:,n) = V(:,:,n) + Xb{n}(:,:,k)*Xb{n}(:,:,k)'/Ntrials;
    end
    Q0(:,:,n) = X{n}*X{n}'/Nsamples;
end

% computation of S and Q matrices:
 S = zeros(Nchannels*Nsubs, Nchannels*Nsubs);
for a=1:Nsubs
    for b=1:Nsubs
        rows= (1+(a-1)*Nchannels):a*Nchannels;
        columns = (1+(b-1)*Nchannels):b*Nchannels;
        if a==b
            Stmp = 2*Ntrials/((Ntrials-1)*tau)*(U(:,:,a)*U(:,:,a)' - V(:,:,a)/Ntrials);
        else
            Stmp = 1/tau*(U(:,:,a)*U(:,:,b)');
        end
        S(rows, columns) = Stmp;
    end
end
Q = zeros(Nchannels*Nsubs, Nchannels*Nsubs);
for n=1:Nsubs
    rows= (1+(n-1)*Nchannels):n*Nchannels;
    Q(rows, rows) = Q0(:,:,n);
end

% generalized eigendecomposition:
[W, D] = eig(Q\S);
D = diag(D);
[~, index] = sort(D, 'descend');
d = D(index(1));
w = W(:,index(1));
